# Supplementary material for: Long Frontal Projections Help Battus philenor (Lepidoptera: Papilionidae) Larvae Find Host Plants
Source: PLoS One. 2015 Jul 29;10(7):e0131596. doi: 10.1371/journal.pone.0131596 (PMC4519131; doi:10.1371/journal.pone.0131596)
Supplement: S1 Table — (XLSX) [file pone.0131596.s004.xlsx]

## Sheet: Data Fig 3
Fig 3. Success of finding host plant stems by searching larvae.
The proportion of the 10 trials in which they found a host plant stem
No. larvae	Stem distance	2 cm	2 cm	2 cm	2 cm	1.5 cm	1.5 cm	1.5 cm	1.5 cm
	Eyes	Visible	Visible	Blind	Blind	Visible	Visible	Blind	Blind
	Projections	Intact	Removed	Intact	Removed	Intact	Removed	Intact	Removed
1		1	0.9	0.1	0	1	0.7	0.3	0.2
2		0.6	0.6	0.6	0.1	0.7	0.8	0.5	0
3		0.5	0.2	0.1	0.4	0.9	0.8	0.3	0.4
4		0.4	0.7	0.2	0.2	1	0.7	0.3	0
5		0.2	0.1	0.5	0	1	1	0.1	0.3
6		0.6	0.3	0.2	0	0.9	0.9	0.7	0.2
7		0.5	0.4	0.2	0	1	0.9	0.6	0.4
8		0.5	0.5	0	0.1	0.9	0.9	0.8	0.1
9		0.4	0.2	0.4	0	0.9	0.6	0.4	0.3
10		0.5	0.8	0.1	0.2	0.9	0.7	0.3	0.3
11		0.9	0.4	0	0	1	1	0.5	0.1
12		1	0.9	0.1	0	1	0.6	0.4	0.3
13		1	0.7	0.3	0	0.9	0.9	0.5	0.3
14		0.7	0.8	0	0	0.9	1	0.2	0.8
15		0.7	0.9	0	0	1	0.8	0.5	0.3
16		1	0.7	0.2	0	1	0.9	0.4	0.3
17		0.8	0.3	0.3	0	1	1	0.2	0.2
18		0.4	0.4	0.2	0.2	1	1	0.3	0.2

## Sheet: Data Fig 4
Fig 4. Proportion encounters of host and non-host plant stems by vision-capable searching larvae.
The proportion of the 10 trials in which they found a plant stem
No. larvae	Projections	Intact	Removed	Intact	Removed
	Plant Stems	Host	Host	Non-host	Non-host
1		0.7	0.4	0.2	0.4
2		0.9	0.5	1	0.1
3		0.3	0.7	0.6	0.6
4		0.9	0.7	1	1
5		0.8	0.3	0.6	0.2
6		1	0.9	1	0.6
7		0.7	0.4	1	0.6
8		0.5	0.5	0.5	0.8
9		0.4	0.2	0.4	0.4
10		0.8	0.6	0.7	0.5
11		0.5	0.4	0.6	0.3
12		0.4	0.6	0.6	0.5

## Sheet: Data Fig 6 & 8
Fig 6. Distance between the nearest conspecifics of A. watsonii in the field.
Fig 8. Mass of A. watsonii foliage collected from the field.
Site	Date	N. individual	Distance to the nearest conspecifics	Weight above ground
			(m)	(g)
A	2010-07-03	1	7.3	4.309
A	2010-07-03	2	7.3	6.278
A	2010-07-03	3	3.5	0.89
A	2010-07-03	4	4.7	0.734
A	2010-07-03	5	7	2.195
A	2010-07-03	6	5.5	1.423
A	2010-07-03	7	5.4	5.092
A	2010-07-03	8	7	1.223
A	2010-07-03	9	3.2	0.801
A	2010-07-03	10	1	4.202
A	2010-07-03	11	1	1.265
A	2010-07-03	12	2	3.321
A	2010-07-03	13	2	1.745
A	2010-07-03	14	2.5	1.064
A	2010-07-03	15	2.5	1.506
A	2010-07-03	16	1.1	3.5
A	2010-07-03	17	1.1	1.495
A	2010-07-03	18	3.5	3.94
A	2010-07-03	19	3.5	3.574
A	2010-07-03	20	0.95	1.97
A	2010-07-03	21	2.3	1.566
A	2010-07-03	22	2.8	1.625
A	2010-07-03	23	3.7	0.508
A	2010-07-03	24	0.5	0.265
A	2010-07-03	25	1	1.31
A	2010-07-03	26	0.4	1.088
A	2010-07-03	27	0.7	0.743
A	2010-07-03	28	0.15	1.73
A	2010-07-03	29	0.15	0.681
A	2010-07-03	30	1.3	1.153
A	2010-07-03	31	6	1.614
B	2010-07-04	32	2	1.597
B	2010-07-04	33	2.5	2.987
B	2010-07-04	34	2.5	0.348
B	2010-07-04	35	9.3	4.031
B	2010-07-04	36	3	3.218
B	2010-07-04	37	3	3.288
B	2010-07-04	38	3.2	5.493
B	2010-07-04	39	3.2	0.269
B	2010-07-04	40	5.3	3.546
B	2010-07-04	41	4	0.278
B	2010-07-04	42	3.4	1.624
B	2010-07-04	43	2	1.185
B	2010-07-04	44	3.5	0.442
B	2010-07-04	45	3.5	4.893
B	2010-07-04	46	2	4.819
B	2010-07-04	47	2	4.586
B	2010-07-04	48	2.9	0.347
B	2010-07-04	49	1.5	0.728
B	2010-07-04	50	1.5	1.032
B	2010-07-04	51	1.7	0.879

## Sheet: Data Fig 7
Fig 7. Estimated mass of host plant foliage in fresh weight consumed by B. philenor larvae
Date	Laval Instar	Weight of dried frass	Estimated weight of fresh host plant eaten
		（g）	（g）
2010-07-12	1	0.0012441	0.00783932
2010-07-12	1	0.0011484	0.00723629
2010-07-12	1	0.0010527	0.00663327
2010-07-12	1	0.0012441	0.00783932
2010-07-12	1	0.0012441	0.00783932
2010-07-12	1	0.0015312	0.00964839
2010-07-12	1	0.0007656	0.0048242
2010-07-12	1	0.0007656	0.0048242
2010-07-12	1	0.0013398	0.00844234
2010-07-12	1	0.0013398	0.00844234
2010-07-12	1	0.0012441	0.00783932
2010-07-12	2	0.015312	0.0964839
2010-07-12	2	0.011484	0.0723629
2010-07-13	2	0.004785	0.0301512
2010-07-13	2	0.0046893	0.0295482
2010-07-13	2	0.0027753	0.0174877
2010-07-13	2	0.0042108	0.0265331
2010-07-13	2	0.0048807	0.0307543
2010-07-15	2	0.0044022	0.0277391
2010-07-15	2	0.0053592	0.0337694
2010-07-15	2	0.0032538	0.0205028
2010-07-15	2	0.0022968	0.0144726
2010-07-15	2	0.0036366	0.0229149
2010-07-15	2	0.0043065	0.0271361
2010-07-15	2	0.0037323	0.023518
2010-07-10	3	0.017226	0.108544
2010-07-10	3	0.022011	0.138696
2010-07-13	3	0.029667	0.186938
2010-07-13	3	0.040194	0.25327
2010-07-13	3	0.021054	0.132665
2010-07-13	3	0.021054	0.132665
2010-07-15	3	0.04785	0.301512
2010-07-15	3	0.031581	0.198998
2010-07-15	3	0.014355	0.0904537
2010-07-15	3	0.013398	0.0844234
2010-07-15	3	0.011484	0.0723629
2010-07-15	3	0.011484	0.0723629
2010-07-10	4	0.102399	0.645236
2010-07-10	4	0.127281	0.802023
2010-07-10	4	0.087087	0.548752
2010-07-13	4	0.10527	0.663327
2010-07-15	4	0.063162	0.397996
2010-07-17	4	0.074	0.466289
2010-07-17	4	0.144	0.907372
2010-07-19	4	0.117	0.73724
2010-07-19	4	0.121	0.762445
2010-07-19	4	0.084	0.529301
2010-07-19	4	0.109	0.68683
2010-07-19	4	0.121	0.762445
2010-07-19	4	0.076	0.478891
2010-07-12	5	0.561759	3.53975
2010-07-13	5	0.600996	3.78699
2010-07-15	5	0.51678	3.25633
2010-07-17	5	0.769	4.84562
2010-07-17	5	0.525	3.30813
2010-07-17	5	0.52	3.27662
2010-07-17	5	0.7	4.41084
2010-07-19	5	0.438	2.75992
2010-07-19	5	0.495	3.11909
2010-07-19	5	0.415	2.615
2010-07-29	5	0.559	3.52237
2010-07-29	5	0.484	3.04978
